# Supplementary material for: Secondary Stroke Prevention in Polish Adults: Results from the LIPIDOGRAM2015 Study
Source: J Clin Med. 2021 Sep 28;10(19):4472. doi: 10.3390/jcm10194472 (PMC8509736; doi:10.3390/jcm10194472)
Supplement: Supplementary file 1 [file jcm-10-04472-s001.zip]

Archive with 1 entries (1 files):
- jcm-1345323-supplementary.pdf
